# Supplementary material for: Genome-Wide Identification and Expression Analysis of the AP2/ERF Transcription Factor Gene Family in Hybrid Tea Rose Under Drought Stress
Source: Int J Mol Sci. 2024 Nov 29;25(23):12849. doi: 10.3390/ijms252312849 (PMC11641635; doi:10.3390/ijms252312849)
Supplement: Supplementary file 1 [file ijms-25-12849-s001.zip]

Archive with 1 entries (1 files):
- ijms-3268224-supplementary.pdf
